# Supplementary material for: Predicting diabetic retinopathy stages using a simple nerve conduction measuring device, DPNCheck®: a retrospective observational study
Source: Front Clin Diabetes Healthc. 2025 Jul 16;6:1590407. doi: 10.3389/fcdhc.2025.1590407 (PMC12307143; doi:10.3389/fcdhc.2025.1590407)
Supplement: Supplementary file 1 [file DataSheet1.csv]

³ÒÔ	«Ê	Nî	U­Ød}g`P	AaffNî	ëaúÔ	_o`±¬x½Ï	U½Ï	RSS	eMBC	g·	Ìd	BMI	CVR-R	Au~A	A`è«	eGFR	åÇ¹Ç	³Ç	¿ÙíÇ	i	CX	GLP-1A	SGLT-2i	DPP-4i	BG	sIO^]	SU	Ojh	¿-GI
1	1	77	8.6	55	22	49.5	8.5	0	1.292375806	156.1	60.3	24.74637	2.08	7.5	0	77.5	0	0	1	1	1	0	0	0	1	0	0	0	0
3	1	65	13.2	42	23	45	8	1	1.392350481	170.3	66.8	23.03282281	0.55	233.2	2	57.9	1	0	0	1	0	0	0	0	0	0	0	0	0
4	1	76	8.8	64	12	48.5	19	0	0.818402225	163.8	70.8	26.38793848	2.82	31.4	0	58.5	0	1	1	1	0	0	1	1	1	0	0	0	0
5	1	78	7.1	78	0	47	8	0	1.419152154	175.5	63.4	20.5842485	0.73	8.4	0	72.9	1	0	1	1	0	0	0	0	0	0	0	0	0
6	1	78	7.7	71	7	48.5	7	0	1.45270868	177.6	76.7	24.316969		8.8	0	66.4	0	0	0	0	0	0	0	1	1	0	0	0	0
10	1	55	7.6	40	15	57.5	14	0	0.546738932	170.7	86	29.51422672			0	89.3	1	1	0	0	0	0	1	1	1	0	0	1	1
11	0	56	7.5	40	16	61	20.5	0	0.203199731	161	77.5	29.89853787	2.81	128.7	2	17	0	1	1	0	1	0	0	1	0	0	0	0	0
13	1	79	14	59	20	46	8.5	0	1.420927803	169.3	54.8	19.11906467	2.43	17.5	0	55	0	0	0	0	0	0	0	0	0	0	0	0	0
15	1	74	7	67	7	49.5	9	0	1.236595445	168	67	23.73866	2.21	8.7	0	90	0	0	0	0	0	0	0	1	1	0	1	0	0
16	0	81	7.4	81	0	22.5	1.5	0	3.288075322	140.7	54.9	27.73219	1.75	7.4	0	41.1	0	1	1	0	0	0	0	1	0	0	0	0	0
17	0	44	12	44	0	56.5	11	0	0.616161664	156.7	90.6	36.89692766	1.68	5.8	2	81.6	0	0	0	0	1	0	0	0	0	0	0	0	0
18	1	66	5.4	56	10	49	11.5	0	1.042394408	166.6	60	21.61729	4.74	12.3	0	46.5	0	0	0	1	1	0	0	0	0	0	0	0	0
20	0	46	9.3	41	5	60	10.5	0	0.552223061	163.6	49	18.30751849	4.7	4.7	1	90	0	0	0	1	0	0	0	1	0	0	0	1	1
21	0	78	8.3	56	22	52.5	4	0	1.6687897	156.4	56.7	23.17979343	2.58	6.1	0	80.6	0	1	1	0	1	0	0	1	1	0	0	0	0
23	0	50	10.5	49	1	52.5	13.5	0	0.685846725	163.2	69.3	26.01913927	5.27	10.4	0	90	0	0	1	0	0	0	0	1	0	0	0	0	0
24	0	72	7.9	44	28	49	17.5	0	0.825534107	149.2	52	23.3596159	1.29		0	76.2	0	1	0	0	0	0	1	1	1	0	1	0	1
25	1	72	7.2	62	10	41	6.5	1	1.705562101	167.6	67	23.85210838	3.08	4.4	0	42.7	0	1	0	1	0	0	0	1	0	0	0	0	0
26	1	40	12.3	21	19	56.5	4.5	0	1.123603501	176	123	39.70816	1.01	1397	1	79.4	0	1	1	0	0	1	1	0	1	0	0	0	0
27	0	26	11.1	21	5	59.5	22.5	0	-0.195735384	149.6	43.4	19.39217593	4.74	32.2	2	90	0	1	0	0	1	1	0	0	1	0	0	0	1
28	0	74	6	64	10	60.5	8.5	0	0.909147979	147.9	44.9	20.52626791	2.61	3.6	0	38.7	0	1	1	0	0	0	0	0	0	0	0	0	0
29	0	85	6.7	85	0	57	6.5	0	1.262048536	148	46.7	21.32031	1.36	9.8	0	50.4	1	0	0	0	0	0	0	0	0	0	0	0	0
30	1	75	7.3	58	17	53	13.5	0	0.875728465	162.8	60.7	22.9023417	2.34	20.6	0	70.8	0	1	0	1	0	0	0	1	1	0	1	0	1
31	1	69	9.2	66	3	51.5	18	0	0.703848977	163.1	66.3	24.92330351	1.14	8.3	0	90	1	1	1	1	0	0	0	0	0	0	0	0	0
33	1	66	9.2	52	14	50.5	11.5	2	0.992894408	170.4	70.3	24.21119046	3.42	15.6	2	57.7	1	0	0	1	0	1	1	0	1	0	0	0	0
34	0	69	11.1	58	11	56	8	0	1.059747572	152.9	60.7	25.96413	2.31	8.1	0	64.1	0	1	0	1	1	0	1	1	1	0	0	0	1
35	1	80	9.4	70	10	50	6	1	1.511977167	159.4	69.4	27.31384473	0.96	6.4	0	47.8	1	0	1	1	0	0	0	0	0	0	0	0	0
36	0	62	6.6	50	12	59.5	23.5	0	0.21955714	157.6	66.9	26.93479605	1.33	22.1	0	46.9	1	1	1	0	1	0	1	1	1	0	0	1	1
38	0	85	7.6	84	1	54	14.5	0	0.86198903	144.3	51.2	24.58879798	1.94	18.3	0	90	0	1	1	0	0	0	0	1	0	0	0	0	0
39	1	54	7.6	49	5	25	1.5	0	2.999193582	186	108	31.21748	5.03	11.7	0	85.8	0	0	0	1	0	1	0	0	0	0	0	0	0
40	1	74	5.7	74	0	49.5	14	0	0.961775473	163.4	57.2	21.42357402		9.1	1	80.8	1	1	1	1	0	0	0	0	0	0	0	0	0
43	1	62		50	12	41	3	3	2.110374558	169	56.7	19.85225	1.32		4	12.9	1	1	1	1	1	1	0	0	0	0	0	0	0
44	1	77	8.5	35	42	53	4.5	1	1.572460819	155.9	56	23.04070676	0.82	14	1	79.9	1	1	1	1	1	0	0	0	1	0	0	0	0
46	1	78	8.1	78	0	51.5	12.5	0	0.993061576	163.2	68.5	25.71877403	2.45	6	0	54.4	0	1	0	1	0	0	0	0	0	0	0	0	0
47	1	71	8.3	48	23	49.5	12.5	0	1.011200841	158	48.3	19.34786092	2.87	5.3	0	90	1	1	0	1	0	0	1	1	1	0	0	0	0
48	1	75	8.7	67	8	17	1.5	1	3.430402153	152	67.3	29.12916	1.67	33.6	1	68.9	1	0	1	1	1	1	1	0	1	0	0	0	0
49	0	67	8.6	53	14	57.5	3.5	3	1.509469977	149.5	59.7	26.71111061	0.64	72.6	0	90	0	1	0	0	0	0	1	1	1	0	1	0	0
51	0	43	10.1	36	7	47	7	1	1.199094746	165.2	66.2	24.25705	3.54	9.8	1	90	0	0	0	1	1	0	0	1	1	0	0	0	0
52	1	60	7.2	23	37	31.5	2	3	2.659383836	164.1	71.2	26.44008	1.17	17.2	0	76.5	0	0	0	1	1	0	0	0	0	0	0	0	0
53	1	42	7.8	28	14	44	5.5	0	1.436120522	180	118.7	36.63580247	3.01	6.2	0	90	0	1	1	1	0	0	0	1	1	0	1	0	0
54	1	79	7.6	40	39	45.5	3.5	3	1.989330391	170.1	66.5	22.98333345	1.96	5.3	0	39.2	0	1	1	0	1	0	0	1	1	0	0	0	0
56	1	46	9.5	31	15	47.5	5	0	1.426208089	164.4	87.2	32.26360251	5.35	9.5		57.1	0	1	1	0	1	1	1	0	1	1	0	0	0
57	1	70	9.2	60	10	50.5	5	0	1.540913697	166	69	25.03991871			3	33.4	1	1	1	1	1	1	1	0	0	0	0	0	0
58	0	49	16	49	0	52	21	0	0.417243575	155	49.9	20.77003122	2.13	3.6	0	90	0	0	0		0	0	0	1	0	0	0	0	1
59	0	74	7.4	55	19	56.5	14	0	0.730775473	147.7	69.4	31.81254982	3.42	7.2	0	49.8	1	1	1	0	0	0	0	1	1	0	0	0	0
60	0	74	7.9	49	25	57.5	6.5	1	1.175008178	136.9	76.9	41.03169	3.82	10.6	0	48.5	0	0	0	0	0	1	1	0	1	0	0	0	0
61	1	47	10.7	36	11	43.5	8.5	1	1.239103976	178.7	117.8	36.88894	2.34	163.5	2	69.6	0	1	1	0	0	0	1	0	0	0	0	0	0
63	0	56	6.5	30	26	53	4.5	0	1.41036787	168	63.6	22.53401361	2.73	7.9	0	90	0	0	1	0	1	1	0	0	1	0	0	1	0
64	1	79	10.1	80	0	48	18	0	0.888237723	159	64	25.31545429	0.93		2	50.9	0	1	0	0	0	0	0	0	0	0	0	0	0
65	1	61	8	54	7	58.5	11.5	0	0.688794941	158	78.7	31.52539657		5.2	0	66.9	0	1	1	1	0	0	1	1	1	0	0	0	1
66	1	51	10.4	42	9	56	14	0	0.557805588	171.7	98.6	33.44539463	1.58	15.1	0	90	0	1	1	0	0	0	1	1	1	0	0	0	1
69	0	76	8.7	66	10	47	8.5	1	1.368222117	158.5	61.2	24.36087532		11.7	0	59.3	0	1	0	0	1	0	0	0	0	0	0	0	0
71	1	83	8.1	73	10	44	3.5	0	2.063971303	165	55	20.20202	1.42	2.9	0	66	0	0	1	1	0	0	0	1	1	0	0	1	0
73	1	37	7.5	36	1	54.5	21.5	0	0.177128292	163.1	68.9	25.90068797	6.87	10.3	0	89.1	0	0	0	0	0	0	0	0	1	0	0	0	0
75	1	79	6.8	77	2	48.5	6.5	0	1.505288003	159.2	52.7	20.79335118	2.98	4.8	0	77	0	1	0	1	0	0	0	1	0	0	0	0	0
76	1	54	7			46	3	0	1.875056036	168.8	72.4	25.40935738	1.38	110.8	0	79.2	0	0	1	1	0	0	0	0	0	0	0	0	0
77	0	63	8.2	56	7	51	6	0	1.357381186	153.7	59.8	25.31357294	3.7	2.8	0	82.3	0	0	1	0	0	0	1	1	1	0	1	0	0
78	1	74	7.7	74	0	49	5.5	0	1.559415819	172	93.2	31.50351541	5.04	10.8	0	53.5	0	0	1	0	0	0	0	0	0	0	0	0	0
79	1	46	6.6	45	1	39.5	2.5	0	2.121345636	176	66.5	21.46823			3	43	1	0	1	0	1	0	0	0	0	0	0	1	0
80	1	77	7.1	50	27	51.5	10	1	1.125289032	154.6	62.9	26.31671	4.41	131.5	1	56.4	1	1	1	1	0	0	0	1	0	0	0	1	0
81	1	72	6.2	71	1	47.5	13.5	0	1.03645007	167.3	58.7	20.97231	3.56	23.4	1	88.1	0	1	1	1	0	0	0	0	0	0	0	0	0
82	1	73	11.7	74	0	58	14	0	0.674350197	161.1	67.3	25.93128172	2.87	3.2	0	74.3	0	1	1	1	1	0	0	0	0	0	0	0	0
84	0	57	7.5	56	1	60	11	0	0.632422236	152.8	76.4	32.72251309	4.91	5.5	0	78.6	0	0	1	0	1	0	1	0	0	0	0	0	1
86	1	31	7.7	14	17	53.5	26.5	0	-0.009984537	166.8	80.7	29.00557252	3.9	95.3	0	90	0	0	1	0	1	0	1	0	0	0	0	0	0
87	0	62	6.5	62	0	51	16.5	0	0.720021245	153	43	18.36900337	6.12	5.7	0	87.8	0	0	0	0	0	0	0	0	0	0	0	0	0
88	0	79	8	41	38	21.5	1	3	3.560548957	149.7	56.7	25.3011	1.39		3	34.5	1	0	1	0	1	0	0	0	0	0	0	0	0
89	1	51	10.3	51	0	59	31.5	0	-0.045593006	171.3	86.8	29.58046517	2.85	13.7	1	84.7	0	1	0	1	0	0	1	0	0	0	0	0	0
91	0	65	7.9	40	25	51.5	6	0	1.356788731	149.5	54.5	24.38451471	0.88	323	3	84.9	0	0	1	0	1	1	0	0	1	0	0	1	0
93	0	69	11.8	69	0	60.5	13	0	0.60926171	154.7	67.6	28.24659275	0.93	14.5	1	90	0	0	0	0	0	0	0	0	0	0	0	0	0
94	1	45	11.6	45	0	44	4	1	1.669316115	173.8	73.5	24.33255955	2.56	8.2	0	86.6	0	0	0	1	0	0	0	0	0	0	0	0	0
95	0	73	7	63	10	55.5	6.5	0	1.234082902	149	47.1	21.21526	2.19	6.2	0	73.2	0	0	1	0	1	0	0	0	0	0	0	1	0
97	1	69	10.6	66	3	51.5	9.5	0	1.101356712	165.6	67.4	24.57759	1.03	5.8	0	71.5	0	1	0	0	0	0	1	0	1	0	0	0	0
98	1	65	12.4	65	0	35.5	4	1	2.136988028	173	63	21.04982	1.38	3361.2	4	51.7	1	1	1	1	1	0	0	0	0	0	0	0	0
99	1	78	7.2	65	13	57	16.5	0	0.638874636	155.9	58.2	23.94587738		329.1	2	67.2	0	0	1	1	0	0	0	1	0	0	1	0	0
100	1	40	9.9	38	2	36	2.5	3	2.165706807	168.4	72.9	25.70652	0.75	22.7	1	69.6	0	0	0	1	0	0	1	0	1	0	0	0	0
101	1	47	11.6	47	0	50.5	8.5	0	1.008103976	171.3	97.4	33.19282612	1.42	89.7	2	68	0	0	1	0	0	0	0	0	0	0	0	0	0
102	1	68	9.9	58	10	48	6.5	1	1.445468468	179	76	23.71960925	2.83	56.6	1	81.5	1	1	0	1	1	0	0	1	0	0	0	1	0
103	1	66	7.5	56	10	57.5	6.5	1	1.11677331	177	68.2	21.76896805	1.65	14.8	0	90	0	0	0	1	0	0	1	1	1	0	0	0	0
104	1	50	6.5	43	7	54.5	12	3	0.693107774	169	78	27.30996814	2.01	209.3	1	59.8	1	1	1	0	1	0	1	0	1	0	0	0	0
105	0	81	6.6	71	10	50.5	9.5	1	1.215971121	151.3	49	21.40514746	8.37	15.8	0	37.7	0	1	1		0	0	0	1	0	0	0	1	1
106	0	66	7.7	38	28	51.5	22.5	0	0.542427741	147.2	54.4	25.1063327		78.7	0	74	0	1	1	1	1	1	0	0	1	0	0	0	0
107	0	81	13.4	80	1	55	10.5	0	1.00521921	152.3	39.7	17.11554372	2.19	6.4	0	71	0	0	0		0	0	0	0	0	0	0	0	0
108	1	49	6.2	48	1	50.5	16	0	0.635886347	179	107	33.39471302	4.82	3.4	0	70.4	0	0	0	1	0	1	0	0	0	0	0	0	0
109	0	53	13.3	50	3	57	7.5	1	0.932608905	156.7	80.6	32.82441909	1.85	20.7	0	77.4	1	1	1	1	0	0	0	0	0	0	0	0	0
110	0	77	7.9	63	14	55.5	5	0	1.424426578	148.4	52.5	23.83919036	1.8	14.6	0	63.9	1	0	1	0	0	0	0	1	0	0	0	0	0
111	1	67	6.7	45	22	40	3	2	2.1828517	168	79.5	28.16751701			5	20.6	1	1	1	1	1	0	1	1	0	0	0	0	0
112	1	55	8.1	46	9	52	17	2	0.607473891	165.7	62	22.58118208	4.01		0	82.9	1	1	1	1	1	1	1	0	1	0	0	0	0
113	1	43	9.3	32	11	49	3	2	1.660114015	166.2	111	40.18471938	1.85	795.1	3	90	0	1	1	1	1	1	1	0	1	0	0	0	0
114	1	84	7	53	31	45.5	6.5	1	1.635524797	168	55	19.48696145		8.9	0	61.2	0	0	0		0	0	0	1	1	0	0	1	1
115	1	53	10.7	51	2	46.5	13.5	0	0.9135056	175.6	78.9	25.58750733	1.76	70.4	3	53.8	0	0	1	1	0	0	0	0	0	0	0	0	0
116	0	45	9.3	40	5	41.5	3	3	1.930754364	156.2	60	24.59173619	2	24.7	0	90	0	0	0	0	0	0	0	0	0	0	0	0	0
117	0	47	10.2	28	19	45	8.5	3	1.189603976	168.2	68.5	24.21244173	1.85	9.6	1	90	0	1	1	1	0	0	0	0	0	0	0	0	0
118	1	43	7.2	24	19	44.5	10.5	0	1.029395449	179.4	79	24.54608387	3.29	5	0	86.5	0	0	0	1	1	0	0	0	0	0	0	0	0
119	0	56	11.1	44	12	45.5	4.5	0	1.65786787	159	56	22.15102251			4	79	0	0	0	0	1	1	0	0	1	0	0	0	0
120	1	68	8.5	57	11	52	11.5	0	0.958589566	166	80.7	29.28581797	1.34	5	0	72.8	0	0	0	1	1	1	1	0	1	0	0	0	0
121	1	86	7.1	60	26	43	3	0	2.21092593	165	55.1	20.23875115	0.95	131.6	2	55.2	0	1	0	1	0	0	0	1	0	0	0	0	0
122	1	73	10.1	49	24	43.5	6	2	1.679869466	167	68.4	24.5257987	1.9	9	0	62	0	0	1	1	1	1	1	0	1	0	0	0	0
123	1	37	10.9	30	7	57	21	1	0.109264261	162.5	65.5	24.80473373	3.96	15.6	0	84.4	0	0	0	0	0	0	1	1	1	0	0	0	0
124	0	78	8.4	58	20	50.5	3.5	3	1.817846226	150	52.2	23.2		2.5	0	32.4	1	1	1	1	1	0	0	1	0	0	0	0	0
125	1	69	6.5	52	17	53.5	8	0	1.142247572	166.7	67	24.11035489		18.2	0	74.8	0	0	1	1	0	0	0	0	1	0	0	0	1
126	1	75	8	54	21	50	4	1	1.731326357	169	48	16.80613424			2	63.1	0	1	1		1	0	1	1	1	0	0	0	1
127	1	54	8.1	40	14	46	7	0	1.348036767	176.1	75	24.18480285	5.03	18.1	0	66.8	1	0	0	0	1	1	1	0	0	0	0	0	0
128	0	57	8.3	42	15	58	22	0	0.267284689	157	69	27.99302203	2.54	10.8	0	77.2	0	0	1	0	0	1	0	0	1	0	0	0	0
129	1	73	7.4	61	12	45	7	0	1.534487743	161.4	60	23.03266493			0	71.3	0	0	1		0	0	1	1	1	0	1	0	0
130	1	67	8	45	22	42.5	5.5	1	1.72333523	172	77.1	26.06138453	0.98	18.7	1	51.8	1	1	0	1	0	0	0	0	0	0	0	0	0
131	1	70	13.9	69	1	56	16.5	0	0.616793921	162	55	20.95717116	2.69	20.4	1	54.3	0	1	1		0	0	0	0	0	0	0	0	0
132	1	80	9.3	60	20	45.5	13.5	0	1.156078573	165	43	15.7943067	4.66	44	2	90	0	0	0	0	1	0	1	0	1	1	1	0	1
133	1	38	7.3	28	10	49.5	14	3	0.622537696	182.3	120.8	36.34909454	2.37	319	2	90	0	1	0	0	1	0	1	1	1	0	0	0	0
134	0	69	7.9	60	9	48.5	11	0	1.109169351	158.5	51.5	20.49975619	2.89	10.6	0	59.1	0	0	0	0	1	0	1	0	0	0	0	0	0
135	0	83	9	53	30	53	15.5	0	0.841387374	142.5	48.6	23.93351801	5.74	2.7	0	70.8	1	0	0	1	0	0	0	1	1	0	0	0	0
136	1	70	6.6	57	13	55	19	0	0.562043033	165.8	73.9	26.88285478	3.94	9.5	0	54.3	1	1	0	0	0	1	1	0	1	0	0	0	0
137	1	32	6.7	24	8	56.5	14	0	0.304065916	176.9	60	19.17324336		6.4	0	90	0	0	0		0	0	0	0	1	0	0	0	1
138	0	30	8	27	3	56	15	0	0.244802242	158.6	41.8	16.61766179	6.78	6.1	0	90	0	0	0	0	1	0	0	0	0	0	0	0	0
139	0	74	6	73	1	57.5	17.5	0	0.558980185	152.6	55.9	24.00505695	2.37	31.1	0	61.6	0	1	0		0	0	0	0	1	0	0	0	0
140	1	59	8.8	58	1	51	13	0	0.843068059	163.1	63.45	23.85193979	2.02	10.7	0	90	0	0	1	1	0	0	0	0	0	0	0	0	0
141	1	49	6.1	48	1	56	11.5	0	0.659796676	179.4	63.6	19.76115107	4.3	2.3	0	65.6	0	0	0	0	0	0	0	0	0	0	0	0	0
142	0	72	12.6	71	1	51	3	1	1.856486211	158.6	56.6	22.50142721	5.88	66.4	0	84.1	0	0	0	0	0	0	0	0	0	0	0	0	0
143	1	31	10.4	20	11	39	3.5	3	1.727680921	185	80.3	23.4623813	1.37	9.2	0	86.5	0	0	0		0	0	0	0	0	0	0	0	0
144	1	60	9.4	38	22	49.5	4	3	1.63424629	158.5	76	30.25206739	1.49		5	32.1	0	1	1	0	0	0	0	0	0	0	0	0	0
145	1	49	8.5	39	10	46	19	3	0.677495487	172.1	108.3	36.56509583	2.71	947	3	57.8	0	1	0	1	0	0	0	1	0	0	0	0	0
146	1	71	5.9	70	1	57.5	8.5	0	0.987082904	169.7	72	25.0016581	0.92	56.9	2	70	1	1	1	1	0	0	1	0	1	0	0	0	0
147	1	38	14	37	1	55	18	0	0.284720122	161.4	72.5	27.83113678	4.49	2.3	0	80.5	0	0	0	1	0	0	0	0	0	0	0	0	0
148	0	57	5.5	48	9	49.5	11.5	0	0.951273239	164.8	74	27.246913	1.46	7.8	0	63.7	0	1	0	0	0	1	1	0	0	0	0	0	0
149	1	69	6.6	67	2	48.5	4.5	2	1.66512407	166.7	75.6	27.20511687	1.19		3	76.6	0	0	0	0	1	1	0	0	0	0	0	0	0
150	1	57	9	27	30	52.5	12.5	1	0.800409879	172	77.1	26.06138453	3.42	25.3	0	45.2	0	1	0	0	0	0	1	0	1	0	0	0	0
151	1	82	7.7	40	42	47.5	4.5	0	1.785983956	165.3	52.9	19.36020559	2.93	6	0	90	1	1	1	1	0	0	0	1	1	0	1	0	0
152	1	69	7.5	43	26	50.5	20	0	0.671314737	153	44.2	18.88162672	2.03	15.4	0	86.4	1	1	0	1	1	0	0	0	0	0	0	0	0
153	0	74	14.3	73	1	56.5	8.5	0	1.041147979	145.6	56.4	26.60457674	1.16	15.8	0	89	0	1	0	1	0	0	0	0	0	0	0	0	0
154	1	60	6.5	40	20	48	11.5	0	1.026881526	173.4	83.3	27.70427664		7.2	0	68.9	0	1	0	1	0	1	0	0	1	0	0	0	0
155	1	71	6.5	70	1	50	10.5	0	1.103148647	160	58.6	22.890625			2	72.9	1	1	0	0	0	0	0	1	0	0	0	0	0
156	1	44	8.2	37	7	51	11	3	0.797661664	166.4	77.2	27.8811483	2.38	84.79	3	66.2	0	1	1	0	0	0	1	1	1	0	0	0	0
157	0	73	9.2	62	11	54	11	0	0.956352996	151.7	56	24.33418836	0.69	13.2	0	59.9	0	1	0	1	1	1	1	0	1	0	0	0	0
158	1	63	12.8	60	3	62	25	0	0.106714813	161	67.2	25.92492574	7.73	29.5	2	69.7	0	0	1	0	0	0	0	1	0	0	0	0	0
159	0	38	7.4	35	3	54.5	11.5	0	0.579891499	162	66	25.1486054	3.51	5.1	0	90	0	0	0		0	0	1	0	0	0	0	0	0
160	1	76	13.2	75	1	40	5	0	1.929272889	162.1	48.1	18.30539256	1.48	35.2	1	74.5	0	0	0	1	0	0	0	0	0	0	0	0	0
161	1	74	7.1	50	24	49.5	6.5	0	1.439008178	167	68	24.38237298			0	78.4	0	1	1	1	1	0	1	1	1	0	0	0	1
162	1	69	6.8	58	11	52	18	0	0.687348977	167.1	67.1	24.03087699	1.72	764.8	2	74.5	1	1	1	1	0	1	0	0	1	0	0	0	0
163	1	80	11.1	35	45	44	6.5	1	1.660190603	148.2	45.2	20.57984159	1.1	19	0	61.2	0	0	0	1	0	1	0	0	0	0	1	0	0
164	0	71	8.9	60	11	52	7.5	0	1.246434379	150.4	62.2	27.49759507	1.64	469.2	3	73.8	1	0	1	0	0	0	0	1	1	0	0	1	0
165	1	52	7.2	46	6	50	12	1	0.861571117	170.4	99.2	34.16429721	2.18	7	0	34.1	0	1	1	1	0	0	0	1	0	0	0	0	0
166	0	74	9.7	73	1	55.5	14.5	0	0.741948672	151	53	23.24459454		3.4	0	45.7	1	1	1	0	0	0	0	0	0	0	0	0	0
167	0	40	6.4	21	19	47	10	0	0.940431714	159	76	30.06210197	1.94	63.3	1	90	0	0	0		0	1	1	0	0	0	0	0	0
168	1	73	6	72	1	60	13	0	0.654445355	149.4	65.8	29.47981126	1.38	3.8	0	55.4	0	1	1	1	0	0	0	0	0	0	0	0	0
169	0	73	7.8	70	3	54	12.5	0	0.876840639	145.7	61.1	28.78207541	3.59	8.4	0	64.9	0	1	0		0	0	0	0	0	0	0	0	0
170	1	71	8	52	19	48.5	11.5	0	1.096064201	159.8	65	25.45422078	2.47	12	0	66	0	1	1	1	0	0	1	1	1	0	1	0	0
171	0	78	8.3	74	4	57	10	0	0.950356865	145.3	56.3	26.66718454	1.74	7.4	0	89.6	0	1	0	0	0	0	0	1	1	0	0	0	0
172	1	50	8.7	39	11	60	2.5	0	1.487286875	170.7	116.2	39.87852493	4	22.6	0	90	0	1	1	1	0	1	0	0	0	0	1	0	0
